# Supplementary material for: Antibacterial Efficacy of Ethanol Extracts from Edible Rumex madaio Root and Application Potential for Eliminating Staphylococcus aureus and Vibrio cholerae in Aquatic Products for Green Food Preservation
Source: Foods. 2025 Oct 12;14(20):3479. doi: 10.3390/foods14203479 (PMC12564717; doi:10.3390/foods14203479)
Supplement: Supplementary file 1 [file foods-14-03479-s001.zip]

Archive with 1 entries (1 files):
- foods-3855319-supplementary.pdf
